# Supplementary material for: Down to the Last Dollar: Utilizing a Virtual Budgeting Exercise to Recognize Implicit Bias
Source: MedEdPORTAL. 2021 Dec 6;17:11199. doi: 10.15766/mep_2374-8265.11199 (PMC8645532; doi:10.15766/mep_2374-8265.11199)
Supplement: Supplementary file 1 — Social Determinants of Health Lecture.pptxCase Scenario with Group Reflection Exercise.docxBudgeting Templates - Common Food Prices.xlsxExample of Budget - Chain Grocery Store.xlsxExample of Budget - Wholesale Grocery Store.xlsxFacilitator Guide.docxSession Evaluation.docx [file mep_2374-8265.11199-s001.zip]

Archive with 8 entries (8 files):
- A. Social Determinants of Health Lecture.pptx
- B. Case Scenario with Group Reflection Exercise.docx
- C. Budgeting Templates - Common Food Prices.xlsx
- D. Example of Budget - Chain Grocery Store.xlsx
- E. Example of Budget - Wholesale Grocery Store.xlsx
- F. Facilitator Guide.docx
- G. Session Evaluation.docx
- Educational_Summary_Report_11199.pdf
