# Supplementary material for: Down to the Last Dollar: Utilizing a Virtual Budgeting Exercise to Recognize Implicit Bias
Source: MedEdPORTAL. 2021 Dec 6;17:11199. doi: 10.15766/mep_2374-8265.11199 (PMC8645532; doi:10.15766/mep_2374-8265.11199)
Supplement: Supplementary file 1 — Social Determinants of Health Lecture.pptxCase Scenario with Group Reflection Exercise.docxBudgeting Templates - Common Food Prices.xlsxExample of Budget - Chain Grocery Store.xlsxExample of Budget - Wholesale Grocery Store.xlsxFacilitator Guide.docxSession Evaluation.docx [file mep_2374-8265.11199-s001.zip › C. Budgeting Templates - Common Food Prices.xlsx]

## Sheet: Overall Budget Template
Appendix C: Overall Budget Template
Monthly Income: $1,560.00 ($825 SSI + $535 SNAP (Food Assistance) benefits + $200 babysitting)
Budget Item	Amount	Additional Information	Student Comments	Instructions for Completion:
Housing (rent for studio apartment)		You do not have renter’s insurance		1. Please refer to the Food Budget Template (2nd Spreadsheet) to help calculate your total food costs. You can utilize the List of Common Food Prices (3rd Spreadsheet) or utilize the internet to determine current costs. Once you complete your total Food Budget, please enter that number in this spreadsheet.
Utilities (water/gas/electric)		Water/electric/gas are included in the rent		2. For all non-food items, you should research on-line the costs and take into account potential location of purchase (i.e. local store in walking distance, chain grocery store, wholesale store, or online service.
Telephone (house/cell)		Cell phone costs $50/month (unlimited use), $40/month (500 minutes) $25/month (250 minutes)		3. Transportation Costs: Please keep in mind the cost of transportion to each store when purchasing food. 1) Local grocery store - 1 block away; no cost; 2) National chain grocery store 3 miles away (2 zones on the bus or $15 for car service); 3) Membership Only Wholesale Grocery Store - 7 miles away (3 zones on bus; $25 for car service).
Cleaning / Cleaning Products		Paper towels; dish and laundry detergent; No laundry in your building; nearest laundromat is eight blocks away; 3 loads wash & dry cost $5/week, not including detergent		4. Utilize the additional comments in each section to help guide your decision making.
Personal Care / Hygiene Products		Shampoo, soap, toilet paper, feminine hygiene products, tooth paste, etc.		5. Your income will not change so you need to keep all expenses within allotted budget.
Transportation (public transit/car payments/auto insurance/gas)		$1.50/ride (1-zone, no transfers); $2.50/ride (2-zone, 1 transfer); $54.00/month (1-zone, no transfers); $72/month (2-zone, no transfers); Or $40/week (gas for car); $100/month (insurance)		6. You can write in your own comments within the spreadsheet on what/why you will budget for, including quantity of specific products, etc.
Cable Service/Internet		Your TV requires basic cable to work ($40/month)		7. Please keep in mind the purpose of this exercise is not the end result of a solved budget but to provide insight into the experiences of parents/guardians may face on a day to day basis in attempting to maintain their household.
Clothing		Adult and children		8. After completing the budgeting exercise, please complete the Group Reflection Assignment (Appendix B).
Health Insurance		Children receive Medicaid; parent has no health insurance.
Child Care		Consider if parent needs to attend doctor's visits for themselves, etc.		References/Resources:
Medications/Prescriptions		Medicaid pays for the family's prescription medications (not include herbal remedies, vitamins, supplements).		Special Nutrition Assistance Program (SNAP)
School Expenses		Backpack, school supplies (notebooks, pencils/pens, etc.)		Special Supplemental Nutrition Program for Women, Infants, and Children (WIC)
Recreation/Leisure		Movies, sports fees for older child, etc.
Other		Membership to wholesale store if used or any other costs identified and not noted above.
Allowable Budget (Excluding Food)	1025
Subtotal Allowable Budget (Excluding Food)	0
Subtotal Remaining (Excluding food)	1025
Allowable Food Budget	535
Subtotal - Food Only (pull from Food Budget Template)	0	You receive $535/month in SNAP benefits (food assistance); they can be used for ANY foods except prepared hot foods. https://www.fns.usda.gov/snap/eligible-food-items You cannot use them for non-food items (e.g. vitamins, diapers). See attached Food Spreadsheet for costs. Need to include $55 Membership annual fee if using the wholesale store under Other costs above.
Food Budget (SNAP Remaining)	535

## Sheet: Food Budget Template
Appendix C: Food Budget Template	Quantity	Total Cost
Infant				Instructions for Completion:
Formula (24-32 ounces/day) = 960 ounces/month				1. Please complete this template and then note the total amount in the Overall Budgeting Template (1st spreadsheet).
Baby food (2-3 jars/day x 30 days = 60-90 jars/month)				2. The foods listed are only examples of what you may choose to purchase. You can add/remove any and all items.
Parent and Older Child				3. The $535 SNAP benefits (food assistance) cannot be used for prepared/hot foods or any non-food items.
Breakfast				4. You can choose whether the single parent is the mother versus father and whether the mother breastfeeds or not.
Cereals				5. You can write comments/notes within this spreadsheet.
Bagels
Eggs				References/Resources:
Yogurt				Special Nutrition Assistance Program (SNAP)
Lunch				Special Supplemental Nutrition Program for Women, Infants, and Children (WIC)
Bread
Coldcuts
Peanut Butter
Jelly
Dinner
Meat (chicken, burgers, etc.)
Vegetables
Pasta
Rice
Snacks
Fruits
Granola bars
Chips
Cookies
Drinks
Whole Milk
Juice, Soda
Total	0	0
Balance	535	535
-Food Stamps ($535/month - cannot be used for prepared/hot foods)

## Sheet: List of Common Food Prices
Appendix C: List of Common Food Prices (*Obtained on-line from local New Jersey stores on June 4, 2021.)
GROCERIES	National Chain Grocery Store LOCATED 3 MILES AWAY (2 zones on bus; $15 taxi; $10 car share each way)	Local Grocery Store 1 BLOCK AWAY	Membership Only Wholesale Grocery Store ($55 Annual Membership Fee - Need to account for in budget) 7 MILES AWAY (3 zones on bus; $20 taxi each way; $15 car share each way)
Apples	3 lbs. $3.99	1 lb. (approx. 3 apples) $2.18	5 lbs. $4.99
Baby food	1 for $1.00 (4 ounces)	1 for $1.19 (4 ounces)	30 count - 4 ounces each - $17.49
Baby Wipes	168 count $6.49	70 count $4.99	1088 count $22.99
Bananas	$1.47 each	NOT AVAILABLE IN STORE (Shelf-life too short)	3 lbs. $1.39
Bread	2.99	3.99	2-pack $2.49
Can of Beans (Red)	15.50 oz. can $0.89	15.50 oz. $1.99	8 pack/15.5 oz cans $6.49
Can of Corn	15.25 oz. can $0.65	15.25 oz. can $1.99	12 pk/15.25 oz cans $10.49
Can of Green Beans	14.50 oz. can $0.65	14.50 oz. can $1.99	12 pk/15.25 oz cans $10.49
Carrots	5 lbs. bag $3.29	3 lbs. bag $1.79	5 lbs. bag $4.99
Cereal (per box)	12.25 oz. box $3.99	12.25 oz. $4.99	55 oz. $7.79
Chicken	5 lbs. leg quarters $7.45	Limited meat available- Chicken 4 piece pack- $4.99	9 lbs. bag drumsticks $8.91
Chips	Variety pack 18 ct. $8.99	1 bag $2.99	Frito Lay 30 count variety pack $14.99
Cleaning Supplies - All Purpose Cleaner	56 ounces $3.19	32 ounces $5.19	210 ounces $7.29
Cold Cuts	$4.99/pound	$6.99/pound	$6.99/pound
Conditioner	12.5 fl. oz. $0.99	10.10 fl. oz. $4.89	See above
Cookies	12-pack (6 cookies/pack) $5.69	1 pack (6 cookies/pack) $2.99	30-pack (6 cookies/pack) $11.99
Corn	$0.66/ear	NOT AVAILABLE IN STORE	Frozen sweet corn 4 - 1lb bags $5.99
Detergent (Laundry)	40 ounces; $5.19	46 ounces $9.49	225 ounces $14.99
Diapers	76 count $26.49	60 count $27.99	174 count $41.99
Eggs	12 count eggs $2.19	12 count eggs $3.99	5 dozen eggs $6.99
Granola bars	$2.19/8 count	$2.99/8 count	60 count - $7.59
Grapes	1 lb. $3.99	NOT AVAILABLE IN STORE	3lbs. seedless $6.99
Ground Beef	1 lb. 85% lean $4.79	NOT AVAILABLE IN STORE	4 lbs. 88% lean $12.76
Hot Dogs	Oscar Meyer 8 pack $5.49	Ball Park 8 pack $5.99	Ball Park Franks 24-pack $9.99
Ice Cream	1.5 quart $3.99	1 pint $4.59	0.5 gallon $3.99
Iceberg Lettuce	1 head $1.99	NOT AVAILABLE IN STORE	6 heads $4.99
Jelly	20 ounces $1.99	20 ounces $2.69	2 pack - 30 ounces each; $4.29
Juice	Juice boxes/ 8 - 6.75 ounces - $2.99	Juice boxes/8 - 6.75 ounces - $3.99	36 count - 6.75 ounces - $10.49
Milk	Whole milk 1 gallon $3.79	½ gallon $4.99	1 gallon $3.66
Oranges	4 lbs. $4.99	1 lb. (approx.. 3 oranges) $2.50	8 lbs. oranges $8.99
Paper Towels	6 count $7.49	6 count $9.79	12 count $9.99
Pastas (per box)	1.5	2.99	8 pack/1lb $8.99
Peanut Butter	16 ounces $2.89	16 ounces $3.99	2 count - 48 ounces each; $9.69
Potatoes	5 lbs. Yukon potatoes $3.99	5 lbs. Red potatoes $6.99	5 lbs. Butter Gold Potato $2.59
Rice	10 lbs. $6.79	Carolina 3lbs. $3.99	Carolina 25 lbs. $12.49
Shampoo	12.5 fl. oz. $0.99	10.10 fl. oz. $4.89	28 oz. shampoo/conditioner combo pack $5.99
Similac	Similac Advance Infant Formula with Iron Powder 12.9 oz dry powder = $19.39 Makes ~90 fluid ounces	Generic formula only $15.99 per 12.90 oz	Similac Advance 34 oz each = $33.99 Makes ~261 fluid ounces.
Soap (Body)	3 count (bars) $2.99	3 count (bars) $3.79	22 count (bars) $8.99
Soap (Dishes)	24 ounces; $2.69	41 ounces $4.99	100 ounces $6.99
Soap (Hand)	1 - $1.59	1 - $2.79	4 pack; $6.99
Tampons	18 ct. for $3.29	10 ct. $5.99	Tampax 96 count boxes $13.99
Toilet Paper	12-pack $7.99	4-Pack $3.99	24-pack $14.99
Tomatoes	4 pack tomatoes $3.49	$1.39 each	5 lbs. bag of tomatoes $7.85
Toothpaste	1 tube 5.6 oz. $1.99	1 tube 8 oz. $3.89	5 count 8 oz. tubes $7.99
Yogurt	4 ct. for $1.99	4 ct. for $2.49	24 count - 4 ounces - $8.99
