# Supplementary material for: Down to the Last Dollar: Utilizing a Virtual Budgeting Exercise to Recognize Implicit Bias
Source: MedEdPORTAL. 2021 Dec 6;17:11199. doi: 10.15766/mep_2374-8265.11199 (PMC8645532; doi:10.15766/mep_2374-8265.11199)
Supplement: Supplementary file 1 — Social Determinants of Health Lecture.pptxCase Scenario with Group Reflection Exercise.docxBudgeting Templates - Common Food Prices.xlsxExample of Budget - Chain Grocery Store.xlsxExample of Budget - Wholesale Grocery Store.xlsxFacilitator Guide.docxSession Evaluation.docx [file mep_2374-8265.11199-s001.zip › D. Example of Budget - Chain Grocery Store.xlsx]

## Sheet: Overall Budget Template
Appendix D: Example of Overall Budget Template Utilizing Chain Grocery Store
Monthly Income: $1,560.00 ($825 SSI + $535 SNAP benefits +$200 babysitting)
Budget Item	Amount	Additional Information	Student Comments	Instructions for Completion:
Housing (rent for 1-bedroom apartment)	800	You do not have renter’s insurance		1. Please refer to the Food Budget Template (2nd Spreadsheet) to help calculate your total food costs. You can utilize the List of Common Food Prices (3rd Spreadsheet) or utilize the internet to determine current costs. Once you complete your total Food Budget, please enter that number in this spreadsheet.
Utilities (water/gas/electric)	0	Water/electric/gas are included in the rent		2. For all non-food items, you should research on-line the costs and take into account potential location of purchase (i.e. local store in walking distance, chain grocery store, wholesale store, or online service.
Telephone (house/cell)	50	Cell phone costs $50/month (unlimited use), $40/month (500 minutes) $25/month (250 minutes)		3. Transportation Costs: Please keep in mind the cost of transportion to each store when purchasing food. 1) Local grocery store - 1 block away; no cost; 2) National chain grocery store 3 miles away (2 zones on the bus or $15 for car service); 3) Membership Only Wholesale Grocery Store - 7 miles away (3 zones on bus; $25 for car service).
Cleaning / Cleaning Products	35.37	Paper towels; dish soap, laundry detergent; No laundry in your building; nearest laundromat is eight blocks away; 3 loads wash & dry cost $5/week, not including detergent	Paper towels $7.49; dish soap$2.69; Laundry deteregent $5.19; Laundry at $5 week x4 weeks=$20	4. Utilize the additional comments in each section to help guide your decision making.
Personal Care / Hygiene Products	82.59	Shampoo, soap, toilet paper, feminine hygiene products, tooth paste, etc.	5 diapers/day for infant x 30 days = 150 diapers. 2 boxes of 76 count diapers (26.49x2=52.98); wipes (168 count): $6.49); Shampoo/Conditioner $1.98; Toilet paper ($7.99); Tampons - 2 boxes = 6.58; toothpaste ($1.99/tube); soap (body) $2.99; Hand soap $1.59	5. Your income will not change so you need to keep all expenses within allotted budget.
Transportation (public transit/car payments/auto insurance/gas)	30	$1.50/ride (1-zone, no transfers); $2.50/ride (2-zone, 1 transfer); $54.00/month (1-zone, no transfers); $72/month (2-zone, no transfers); Or $40/week (gas for car); $100/month (insurance); or car service (can search for local area cost)	2 zones; 1 trip/week round trip to national chain grocery store ($5 round trip x 4 trips = 20). 2-zones/trip x 2 for doctor's visits ($5x2=10)	6. You can write in your own comments within the spreadsheet on what/why you will budget for, including quantity of specific products, etc.
Cable Service/Internet	40	Your TV requires basic cable to work ($40/month)		7. Please keep in mind the purpose of this exercise is not the end result of a solved budget but to provide insight into the experiences of parents/guardians may face on a day to day basis in attempting to maintain their household.
Clothing		Adult and children	Utilize donations; no room in budget for clothes.	8. After completing the budgeting exercise, please complete the Group Reflection Assignment (Appendix B).
Health Insurance		Children receive Medicaid; parent has no health insurance.
Child Care		Consider if parent needs to attend doctor's visits for themselves, etc.		References/Resources:
Medications/Prescriptions		Medicaid pays for the family's prescription medications (not include herbal remedies, vitamins, supplements).		Special Nutrition Assistance Program (SNAP)
School Expenses		Backpack, school supplies (notebooks, pencils/pens, etc.)	Consider backpack drive as no additional funds in budget.	Special Supplemental Nutrition Program for Women, Infants, and Children (WIC)
Recreation/Leisure		Movies, sports fees for older child, etc.
Other
Allowable Budget (Excluding Food)	1025
Subtotal Allowable Budget (Excluding Food)	1037.96
Subtotal Remaining (Excluding food)	-12.96
Allowable Food Budget	535
Subtotal - Food Only (pull from Food Budget Template)	512.47	You receive $535/month in SNAP benefits (food assistance); they can be used for ANY foods except prepared hot foods. You cannot use them for non-food items (e.g. vitamins, diapers). See attached Food Spreadsheet for costs. Need to include $55 Membership annual fee if using the wholesale store.
Food Budget (SNAP Remaining)	22.53

## Sheet: Food Budget Template
Appendix D: Example of Food Budget Utilizing Chain Grocery Store	Quantity	Total Cost	Comments
Infant					Instructions for Completion:
Formula (24-32 ounces/day) = 960 ounces/month	10	193.9	$19.39 each Similac (makes 90 ounces); 960/90 = ~10		1. Please complete this template and then note the total amount in the Overall Budgeting Template (1st spreadsheet).
Baby food (2-3 jars/day x 30 days = 60-90 jars/month)	90	90	$1.00/4 oz baby food jar		2. The foods listed are only examples of what you may choose to purchase. You can add/remove any and all items.
Parent and Older Child					3. The $535 SNAP benefits (food assistance) cannot be used for prepared/hot foods or any non-food items.
Breakfast					4. You can choose whether the single parent is the mother versus father and whether the mother breastfeeds or not.
Cereals	2	11.97	3 boxes cereal/month ($3.99 x3)		5. You can write comments/notes within this spreadsheet.
Eggs	2	4.38	2 - 12 count ($2.19 x2)
Yogurt					References/Resources:
Lunch					Special Nutrition Assistance Program (SNAP)
Bread	3	8.97	1 loaf ~10-12 sandwiches (1 sandwich/day x 30 days; ~3 loafs; $2.99 each)		Special Supplemental Nutrition Program for Women, Infants, and Children (WIC)
Coldcuts	4	19.96	(1 pound/week)
Peanut Butter	1	2.89	16 ounce jar; Jif
Jelly	1	1.99	20 ounce; generic
Dinner
Meat (chicken, burgers, etc.)	See notes	94.17	Chicken - 5 lbs - $7.45 (4 dinners) x2; Ground beef - 1 lb $4.79 x 10 dinners; Hot dogs 8/pack $5.49 4 dinners each x 3
Vegetables	20	13	Cans of corn/green beans $0.65 x 20 meals
Pasta	4	6	$1.50/box (1/week *4)
Rice	1	6.79	$6.79 per 10 lbs
Snacks
Fruits	3	11.97	Apples (3 lbs = 10 apples; $3.99 ) 1/day = 30
Granola bars	3	6.57	$2.19/8 count generic
Chips	1	8.99	Variety pack (18 count)
Cookies	2	11.38	12-pack (6 cookies each) $5.69
Drinks
Whole Milk	2	7.58	1 gallon - 128 ounces (16 - 8 ounce servings) if child has 1 glass a day x 30 days; need ~2 gallons
Juice, Soda	4	11.96	Juice boxes 2.99/8pack x4
Total		512.47
Balance		22.53
-Food Stamps ($535/month - cannot be used for prepared/hot foods)
